# Supplementary material for: Ultrasonographic Estimation of Total Brain Volume: 3D Reliability and 2D Estimation. Enabling Routine Estimation During NICU Admission in the Preterm Infant
Source: Front Pediatr. 2021 Jul 22;9:708396. doi: 10.3389/fped.2021.708396 (PMC8339409; doi:10.3389/fped.2021.708396)
Supplement: Supplementary file 1 [file Data_Sheet_1.xlsx]

## Sheet: TBV
	Ultrasonography		Magnetic resonance
	ICC (CI 95%)	P	ICC (CI 95%)	P		Visual comparison of MRI and US TBV measurements
Intraoberver 1	0.99 (0.99 -0.99)	0.0001	0.99 (0.99-0.99)	0.0001
Intraobserver 2	0.99 (0.99 -0.99)	0.0001
Interobserver	0.99 (0.95- 1.00)	0.0001
US/MRI ICC (CI 95%)			0.98 (0.96-0.99)	0.0001
Intraclass correlation coefficients for intra- and interobserver reliability and for the compared US and MRI TBV measurements
US (x): Mean (CI 95%)		240.42 (197.15- 283.69)
MR (y): Mean (CI 95%)		237.75 (188.81-286.69)
Difference		10.16 (-0,38- 20,70)
LOA (CI 95%)	Superior	54,32 (36.06- 74.58)
	Inferior	-34.0 (-52.26- -15.74)
Bland-Altman Agreement parameters and graph for the compared US and MRI TBV measurement
		LOA: level of agreement.

## Sheet: BPD
	Ultrasonography		Magnetic resonance
	ICC (CI 95%)	P	ICC (CI 95%)	P
Intraoberver 1	0.99 ( 0.96 − 0.99 )	0.0001	0.99 (0.99-0.99)	0.0001			Visual comparison of MRI and US BPD measurements
Intraobserver 2	0.99 ( 0.96 − 0.99 )	0.0001	0.99 (0.99-0.99)	0.0001
Interobserver	0.86 (0.60-0.95)	0.0001	0.94 (0.89-0.97)	0.0001
US/MRI ICC (CI 95%)	0.84 (0.51-0.94)			0.0001
Intraclass correlation coefficients for intra- and interobserver reliability and for the compared US and MRI BPD measurements
US (x): Mean (CI 95%)		61.6 (59.4-63.7)
MR (y): Mean (CI 95%)		63.7 (61.2-66.3)
Difference		-2.1
LOA (CI 95%)	Superior	4.5 (1.82-7.21)
	Inferior	-8 (-11.5- -6.7)
Bland-Altman Agreement parameters and graph for the compared US and MRI BPD measurement
		LOA: level of agreement.

## Sheet: Vertical axis
	Ultrasonography		Magnetic resonance
	ICC (CI 95%)	P	ICC (CI 95%)	P
Intraoberver 1	0.99 (0 .98- 0.99)	0.0001	0.99 (0.99-0.99)	0.0001
Intraobserver 2	0.99 (0 .98- 0.99)	0.0001	0.98 (0.97-0.99)	0.0001		Visual comparison of MRI and US vertical axis measurements
Interobserver	0.87 (0.23-0.96)	0.0001	0.95 (0.94-0.98)	0.0001
US/MRI ICC (CI 95%)	0.75 (0.34-0.90)			0.0001
Intraclass correlation coefficients for intra- and interobserver reliability and for the compared US and MRI vertical axis measurements
US (x): Mean (CI 95%)		66.03 (64.38-67.68)
MR (y): Mean (CI 95%)		64.2 (62.7-65.3)
Difference		1.7 (0.44-3.01)
LOA (CI 95%)	Superior	7.2 (5.04-9.5)
	Inferior	-3.80 (-6.03- -1.57)
Bland-Altman Agreement parameters and graph for the compared US and MRI vertical axis measurement
		LOA: level of agreement.

## Sheet: AP axis
	Ultrasonography		Magnetic resonance
	ICC (CI 95%)	P	ICC (CI 95%)	P
Intraoberver 1	0.99 (0.99-1.0)	0.0001	0.99 (0.99-0.99)	0.0001
Intraobserver 2	0.99 (0.99-1.0)	0.0001	0.99 (0.98-0.99)	0.0001
Interobserver	0.94 (0.56-0.98)	0.0001	0.95 (0.89-0.97)	0.0001		Visual comparison of MRI and US AP axis measurements
US/MRI ICC (CI 95%)	0.83 (0.07-0.95)			0.0001
Intraclass correlation coefficients for intra- and interobserver reliability and for the compared US and MRI AP axis measurements
US (x): Mean (CI 95%)		84.5 (78.3-83.5)
MR (y): Mean (CI 95%)		80.92 (78.34-83.5)
Difference		3.62 (2.14-5.1)
LOA (CI 95%)	Superior	9.9 (7.4-12.5)
	Inferior	-2.7 (-5.3 - -0.18)
Bland-Altman Agreement parameters and graph for the compared US and MRI AP axis measurement
		LOA: level of agreement.
